# Supplementary material for: DNA Methylation Is a Potential Biomarker for Cardiometabolic Health in Mexican Children and Adolescents
Source: Epigenomes. 2023 Feb 3;7(1):4. doi: 10.3390/epigenomes7010004 (PMC9944859; doi:10.3390/epigenomes7010004)
Supplement: Supplementary file 1 [file epigenomes-07-00004-s001.zip]

Archive with 1 entries (1 files):
- epigenomes-2190267-supplementary.pdf
